# Supplementary material for: Difunctional Hydrogel Optical Fiber Fluorescence Sensor for Continuous and Simultaneous Monitoring of Glucose and pH
Source: Biosensors (Basel). 2023 Feb 17;13(2):287. doi: 10.3390/bios13020287 (PMC9954304; doi:10.3390/bios13020287)
Supplement: Supplementary file 1 [file biosensors-13-00287-s001.zip]

Archive with 1 entries (1 files):
- biosensors-2204233-supplementary.pdf
